# Supplementary material for: A computationally optimized broadly reactive hemagglutinin vaccine elicits neutralizing antibodies against influenza B viruses from both lineages
Source: Sci Rep. 2023 Sep 23;13:15911. doi: 10.1038/s41598-023-43003-2 (PMC10517972; doi:10.1038/s41598-023-43003-2)
Supplement: Supplementary file 3 — Supplementary Information 3. [file 41598_2023_43003_MOESM3_ESM.xlsx]

## Sheet: Sheet1
Supplementary File 1: HAI Raw Data
Yamagata Pre-Immune Ferrets			B/Shanghai/361/2002		B/Florida/4/2006		B/Wisconsin/1/2010		B/Mass/2/2012		B/Phuket/3073/2013		B/Hong Kong/330/2001		B/Malaysia/2506/2004		B/Brisbane/60/2008		B/Colorado/6/2017		B/Washington/2/2019
Ear Tag	Pre-Immunity	Vaccination	Pre-Vax	Post-Vax	Pre-Vax	Post-Vax	Pre-Vax	Post-Vax	Pre-Vax	Post-Vax	Pre-Vax	Post-Vax	Pre-Vax	Post-Vax	Pre-Vax	Post-Vax	Pre-Vax	Post-Vax	Pre-Vax	Post-Vax	Pre-Vax	Post-Vax
9176	B/Shanghai/361/2002 (Yam)	BC1	160	640	320	1280	80	320	160	640	160	640	20	20	10	10	20	20	10	10	5	5
9177	B/Shanghai/361/2002 (Yam)	BC1	640	2560	640	2560	320	1280	640	2560	640	5120	20	40	10	20	40	80	10	20	5	20
9178	B/Shanghai/361/2002 (Yam)	BC1	640	2560	640	5120	320	2560	640	2560	640	5120	20	40	10	20	40	80	10	20	5	20
9179	B/Shanghai/361/2002 (Yam)	BC1	160	1280	160	1280	80	320	160	1280	160	640	5	10	5	5	5	80	5	5	5	10
9180	B/Shanghai/361/2002 (Yam)	BC2	320	2560	320	2560	160	1280	320	1280	320	1280	10	320	5	160	20	320	5	160	5	80
9181	B/Shanghai/361/2002 (Yam)	BC2	320	2560	640	2560	160	1280	640	1280	320	1280	20	160	10	80	40	320	5	160	5	80
9183	B/Shanghai/361/2002 (Yam)	BC2	160	1280	160	1280	80	640	160	1280	160	1280	20	80	10	40	20	160	5	80	5	40
9184	B/Shanghai/361/2002 (Yam)	BC2	160	1280	320	1280	160	1280	160	1280	160	1280	5	160	5	80	10	160	5	160	5	80
E8659	B/Shanghai/361/2002 (Yam)	BC3	160	320	160	160	80	160	160	160	160	160	5	20	5	20	5	40	5	20	5	40
E8666	B/Shanghai/361/2002 (Yam)	BC3	640	1280	320	640	320	640	640	1280	640	1280	5	80	5	160	5	160	5	160	5	80
E8667	B/Shanghai/361/2002 (Yam)	BC3	320	1280	320	640	160	640	320	1280	320	640	5	40	5	40	5	80	5	80	5	40
E8668	B/Shanghai/361/2002 (Yam)	BC3	160	320	160	320	80	160	160	320	160	320	5	40	5	40	5	80	5	40	5	40
9307	B/Shanghai/361/2002 (Yam)	B/MY/04 (Vic)	160	640	160	640	80	320	160	640	160	640	5	80	5	80	5	160	5	80	5	40
9308	B/Shanghai/361/2002 (Yam)	B/MY/04 (Vic)	160	640	320	640	160	640	160	640	320	640	5	80	10	80	20	160	5	40	5	20
9309	B/Shanghai/361/2002 (Yam)	B/MY/04 (Vic)	160	1280	160	1280	80	640	80	640	160	1280	5	160	5	80	5	160	5	80	5	40
9310	B/Shanghai/361/2002 (Yam)	B/MY/04 (Vic)	320	640	320	640	160	320	320	640	320	640	5	5	5	5	5	5	5	5	5	5
9311	B/Shanghai/361/2002 (Yam)	B/FL/06 (Yam)	320	640	160	640	160	640	320	640	160	640	5	5	5	5	10	10	5	5	5	5
9312	B/Shanghai/361/2002 (Yam)	B/FL/06 (Yam)	320	640	320	640	160	320	320	640	320	640	5	10	5	5	20	20	5	5	5	5
9313	B/Shanghai/361/2002 (Yam)	B/FL/06 (Yam)	320	640	320	640	160	640	320	640	320	640	5	10	5	10	20	40	5	10	5	5
9314	B/Shanghai/361/2002 (Yam)	B/FL/06 (Yam)	320	1280	640	1280	320	1280	320	1280	320	1280	10	10	5	10	20	40	5	10	5	5
E8669	B/Shanghai/361/2002 (Yam)	B/CO/17 (Vic)	80	160	80	160	40	80	80	160	80	160	5	40	5	40	5	10	5	20	5	10
E8670	B/Shanghai/361/2002 (Yam)	B/CO/17 (Vic)	160	160	80	160	40	80	160	160	160	160	5	10	5	20	5	5	5	5	5	10
E8671	B/Shanghai/361/2002 (Yam)	B/CO/17 (Vic)	320	320	160	320	160	320	320	320	320	320	5	20	5	20	5	10	5	10	5	10
E8672	B/Shanghai/361/2002 (Yam)	B/CO/17 (Vic)	320	320	160	320	80	160	320	320	320	320	5	10	5	10	5	5	5	5	5	5
E8673	B/Shanghai/361/2002 (Yam)	B/PH/13 (Yam)	320	1280	160	640	160	640	320	1280	320	1280	5	20	5	10	5	40	5	10	5	10
E8674	B/Shanghai/361/2002 (Yam)	B/PH/13 (Yam)	640	1280	320	1280	320	640	640	1280	640	1280	5	10	5	10	5	20	5	5	5	5
E8676	B/Shanghai/361/2002 (Yam)	B/PH/13 (Yam)	320	2560	320	2560	160	1280	320	2560	320	2560	5	10	5	10	5	20	5	5	5	5
E8679	B/Shanghai/361/2002 (Yam)	B/PH/13 (Yam)	320	1280	160	1280	160	1280	320	2560	160	1280	5	20	5	20	5	20	5	10	5	20
9315	B/Shanghai/361/2002 (Yam)	Mock (PBS)	320	320	640	640	320	320	320	320	320	320	5	5	5	5	20	20	5	5	5	5
9316	B/Shanghai/361/2002 (Yam)	Mock (PBS)	160	160	320	160	80	80	160	160	160	160	5	5	5	5	10	20	5	5	5	5
9317	B/Shanghai/361/2002 (Yam)	Mock (PBS)	160	320	160	320	160	160	160	160	160	160	5	5	5	5	20	20	5	5	5	5
9318	B/Shanghai/361/2002 (Yam)	Mock (PBS)	160	160	160	320	160	160	160	160	160	160	5	5	5	5	5	5	5	5	5	5
Victoria Pre-Immune Ferrets			B/Shanghai/361/2002		B/Florida/4/2006		B/Wisconsin/1/2010		B/Mass/2/2012		B/Phuket/3073/2013		B/Hong Kong/330/2001		B/Malaysia/2506/2004		B/Brisbane/60/2008		B/Colorado/6/2017		B/Washington/2/2019
Ear Tag	Pre-Immunity	Vaccination	Pre-Vax	Post-Vax	Pre-Vax	Post-Vax	Pre-Vax	Post-Vax	Pre-Vax	Post-Vax	Pre-Vax	Post-Vax	Pre-Vax	Post-Vax	Pre-Vax	Post-Vax	Pre-Vax	Post-Vax	Pre-Vax	Post-Vax	Pre-Vax	Post-Vax
P5817	B/Hong Kong/330/2001 (Vic)	BC1	80	2560	80	2560	40	1280	80	2560	40	1280	320	1280	160	1280	160	2560	320	2560	160	1280
P5818	B/Hong Kong/330/2001 (Vic)	BC1	40	1280	40	1280	10	640	40	1280	20	640	320	2560	160	1280	160	1280	320	2560	160	1280
P5819	B/Hong Kong/330/2001 (Vic)	BC1	40	2560	40	2560	10	320	40	1280	20	640	320	2560	160	2560	160	2560	320	5120	160	2560
P5820	B/Hong Kong/330/2001 (Vic)	BC1	40	640	40	640	40	320	80	640	40	320	160	640	160	640	160	320	320	1280	160	640
P5821	B/Hong Kong/330/2001 (Vic)	BC2	40	640	80	320	20	160	40	320	20	320	320	2560	320	2560	320	2560	640	5120	320	2560
P5822	B/Hong Kong/330/2001 (Vic)	BC2	40	320	40	160	20	80	40	160	40	80	320	2560	320	1280	320	1280	320	2560	320	1280
P5823	B/Hong Kong/330/2001 (Vic)	BC2	40	320	40	160	10	80	40	160	20	80	320	5120	320	2560	320	2560	640	5120	320	2560
P5825	B/Hong Kong/330/2001 (Vic)	BC2	40	640	40	320	10	160	40	320	20	160	320	5120	160	5120	160	5120	320	10240	160	5120
P5826 (225)	B/Hong Kong/330/2001 (Vic)	BC3	40	640	40	640	20	320	40	640	40	320	320	2560	320	2560	320	2560	320	5120	160	2560
P5827 (214)	B/Hong Kong/330/2001 (Vic)	BC3	40	640	40	320	20	160	40	320	40	160	640	5120	640	5120	320	5120	640	5120	640	5120
P5828	B/Hong Kong/330/2001 (Vic)	BC3	20	160	20	160	10	80	20	160	20	80	320	2560	320	2560	160	1280	320	2560	320	2560
P5830 (222)	B/Hong Kong/330/2001 (Vic)	B/MY/04 (Vic)	40	160	80	80	20	80	40	80	40	80	640	1280	640	1280	320	1280	640	2560	640	1280
P5831	B/Hong Kong/330/2001 (Vic)	B/MY/04 (Vic)	40	80	40	80	40	80	40	80	40	80	320	1280	320	1280	320	1280	640	1280	320	640
P5829	B/Hong Kong/330/2001 (Vic)	B/MY/04 (Vic)	40	160	40	160	20	80	40	160	40	80	160	640	80	320	80	320	160	640	160	320
P5832	B/Hong Kong/330/2001 (Vic)	B/MY/04 (Vic)	80	320	80	320	40	160	80	320	80	160	640	2560	640	2560	640	2560	1280	5120	640	2560
P5834	B/Hong Kong/330/2001 (Vic)	B/FL/06 (Yam)	40	1280	20	640	10	320	40	640	10	320	160	1280	160	1280	160	1280	320	2560	160	1280
P5835	B/Hong Kong/330/2001 (Vic)	B/FL/06 (Yam)	20	1280	20	1280	10	640	20	1280	20	1280	160	1280	160	1280	80	1280	160	2560	160	1280
P5837	B/Hong Kong/330/2001 (Vic)	B/FL/06 (Yam)	80	640	40	320	20	160	80	320	40	320	640	640	320	640	320	640	640	1280	320	640
P5838	B/Hong Kong/330/2001 (Vic)	B/FL/06 (Yam)	80	320	80	320	40	160	80	320	80	320	320	640	160	640	160	640	320	640	160	640
P5839	B/Hong Kong/330/2001 (Vic)	B/CO/17 (Vic)	20	80	80	80	10	40	10	80	20	80	160	1280	160	1280	160	640	320	1280	160	1280
P5840	B/Hong Kong/330/2001 (Vic)	B/CO/17 (Vic)	20	80	20	80	10	40	10	80	10	80	160	1280	80	1280	80	640	160	1280	80	1280
P5841	B/Hong Kong/330/2001 (Vic)	B/CO/17 (Vic)	40	160	40	80	10	40	40	80	40	80	320	1280	320	1280	320	1280	320	2560	320	1280
P5842 (224)	B/Hong Kong/330/2001 (Vic)	B/CO/17 (Vic)	20	40	10	40	10	20	10	40	10	40	320	640	320	640	160	640	320	1280	320	640
P5843	B/Hong Kong/330/2001 (Vic)	B/PH/13 (Yam)	40	160	40	80	10	80	40	160	20	80	320	320	320	320	160	160	320	320	320	320
P5844	B/Hong Kong/330/2001 (Vic)	B/PH/13 (Yam)	40	640	40	640	20	640	40	640	40	640	160	640	160	640	80	640	160	640	80	320
P5845	B/Hong Kong/330/2001 (Vic)	B/PH/13 (Yam)	40	640	40	320	20	320	40	320	40	320	160	320	80	320	80	320	160	640	80	320
P5848 (221)	B/Hong Kong/330/2001 (Vic)	B/PH/13 (Yam)	40	320	40	160	20	160	40	160	40	320	160	320	160	320	160	320	320	320	160	160
P5849 (218)	B/Hong Kong/330/2001 (Vic)	Mock (PBS)	40	20	80	80	10	10	20	40	40	20	80	80	80	80	40	40	160	160	80	80
P5850 (223)	B/Hong Kong/330/2001 (Vic)	Mock (PBS)	80	80	40	40	20	20	40	40	40	40	160	160	160	160	160	160	160	160	160	160
P5851	B/Hong Kong/330/2001 (Vic)	Mock (PBS)	20	20	10	10	10	10	10	40	10	20	80	80	80	80	40	80	80	160	80	80
P5852	B/Hong Kong/330/2001 (Vic)	Mock (PBS)	40	40	20	40	10	10	20	40	10	20	320	320	320	320	320	320	640	320	320	320
