# Supplementary material for: A computationally optimized broadly reactive hemagglutinin vaccine elicits neutralizing antibodies against influenza B viruses from both lineages
Source: Sci Rep. 2023 Sep 23;13:15911. doi: 10.1038/s41598-023-43003-2 (PMC10517972; doi:10.1038/s41598-023-43003-2)
Supplement: Supplementary file 4 — Supplementary Information 4. [file 41598_2023_43003_MOESM4_ESM.xlsx]

## Sheet: SUP FILE 2
Supplementary File 2: FRA Results Data (% = AVG # of foci per group at dilution / AVG # of foci for virus control)
FRA DATA for Yamagata Pre-Immune Ferrets
B/Massachusetts/02/2012 (Yam)	Pre-Vax	BC1		BC2		BC3		B/MY/04-Vic		B/FL/06-Yam		B/CO/17-Vic		B/PH/13-Yam		Mock
		Mean	STDEV	Mean	STDEV	Mean	STDEV	Mean	STDEV	Mean	STDEV	Mean	STDEV	Mean	STDEV	Mean	STDEV
	4.32	0.0066335	0.00570921	0.00810761	0.00570921	0.0483427	0.0452405	0.00809848	0.00287315	0.00615484	0.00356823	0.124645	0.0501136	0.0516836	0.0292525	0.00584368	0.00316663
	5.32	0.0158467	0.00819646	0.019532	0.01038	0.115158	0.0589188	0.0268869	0.00573412	0.0242954	0.00267127	0.209756	0.069971	0.100458	0.0430237	0.022279	0.00525922
	6.32	0.0383269	0.0160129	0.0515939	0.0193702	0.206603	0.106578	0.0566893	0.0219483	0.0366051	0.00868415	0.385541	0.126155	0.157275	0.0455068	0.0657414	0.0178571
	7.32	0.116823	0.082237	0.121983	0.0367322	0.346129	0.155123	0.152575	0.0587668	0.102689	0.0159181	0.607991	0.145262	0.274334	0.0857651	0.172754	0.0315222
	8.32	0.223696	0.136822	0.222959	0.063271	0.544871	0.228139	0.310658	0.079675	0.240363	0.0340614	0.881944	0.174708	0.427331	0.16212	0.29401	0.0775291
	9.32	0.455132	0.265434	0.456606	0.14247	0.79772	0.221808	0.586006	0.194744	0.428895	0.0706237	1.01312	0.110283	0.747529	0.204018	0.537253	0.0997778
	10.32	0.753271	0.388545	0.818132	0.238098	0.927027	0.105335	0.914156	0.109686	0.75737	0.107511	1.05821	0.0413939	0.911308	0.148142	0.922206	0.118254
	11.32	1.00534	0.208133	1.00755	0.200921	0.964103	0.0525268	1.10301	0.060789	1.0311	0.0510839	1.04129	0.0176156	1.0614	0.0740478	1.07487	0.0419414
	12.32	1.082	0.0810001	1.02782	0.0318757	0.967247	0.0716287	1.06511	0.0776806	1.04827	0.053268	0.974793	0.0385384	1.01262	0.061396	1.10738	0.0542472
	Post-Vax	BC1		BC2		BC3		B/MY/04-Vic		B/FL/06-Yam		B/CO/17-Vic		B/PH/13-Yam		Mock
		Mean	STDEV	Mean	STDEV	Mean	STDEV	Mean	STDEV	Mean	STDEV	Mean	STDEV	Mean	STDEV	Mean	STDEV
	4.32	0.00336361	0.00280076	0.00336361	0.00233037	0.0410062	0.0476433	0.0026029	0.00281145	0.0026029	0.00184053	0.122831	0.046844	0.0175844	0.014728	0.0138787	0.00421731
	5.32	0.00538177	0.00190274	0.00134544	0.00109855	0.0897419	0.0452284	0.0123638	0.00390434	0.0110623	0.00431641	0.218461	0.0518671	0.0379926	0.0263563	0.0306793	0.0146578
	6.32	0.0107635	0.00668221	0.00874538	0.00543754	0.174898	0.103502	0.0214739	0.00225417	0.026029	0.00498417	0.407786	0.117466	0.092671	0.0560169	0.073046	0.0216361
	7.32	0.0238816	0.0142123	0.0255634	0.0255634	0.327656	0.121979	0.0409956	0.0148198	0.0556369	0.0212891	0.607629	0.179551	0.155692	0.0626425	0.174945	0.0651858
	8.32	0.0565086	0.0283502	0.0528086	0.0109511	0.491681	0.151418	0.106068	0.0385267	0.123638	0.0412239	0.82609	0.16372	0.249775	0.0835571	0.298758	0.0819289
	9.32	0.0985536	0.0605437	0.0847629	0.0166241	0.594655	0.263122	0.196844	0.0532945	0.209858	0.0648845	0.964033	0.0713414	0.378385	0.122247	0.550037	0.114702
	10.32	0.184998	0.0824607	0.162126	0.0368546	0.806498	0.176894	0.360501	0.0688415	0.351391	0.108414	1.04491	0.0661077	0.577461	0.162933	0.846603	0.134349
	11.32	0.391524	0.187373	0.282207	0.0357725	0.868466	0.103167	0.652351	0.13377	0.587929	0.1488	1.01445	0.0383356	0.804005	0.16254	0.994522	0.0431137
	12.32	0.621594	0.257086	0.492768	0.0982964	0.997118	0.0157001	1.02229	0.130865	0.918497	0.201536	1.00913	0.0270935	0.992941	0.0814446	1.05698	0.0466352
B/Phuket/3073/2013 (Yam)	Pre-Vax	BC1		BC2		BC3		B/MY/04-Vic		B/FL/06-Yam		B/CO/17-Vic		B/PH/13-Yam		Mock
		Mean	STDEV	Mean	STDEV	Mean	STDEV	Mean	STDEV	Mean	STDEV	Mean	STDEV	Mean	STDEV	Mean	STDEV
	4.32	0.03878	0.033141	0.0409044	0.0224016	0.050485	0.0339392	0.0737957	0.0230808	0.0300803	0.0101093	0.0754855	0.0392524	0.0442419	0.0215953	0.0448444	0.0179775
	5.32	0.113714	0.0843526	0.131343	0.040953	0.116402	0.0609005	0.165585	0.0330839	0.0810118	0.023025	0.187248	0.0758074	0.132063	0.0526787	0.0957406	0.0238156
	6.32	0.242173	0.147449	0.237832	0.0665637	0.218915	0.109459	0.363284	0.0439084	0.189711	0.0304228	0.347746	0.143675	0.271582	0.0874652	0.245481	0.0659806
	7.32	0.421531	0.265179	0.438902	0.109383	0.410053	0.161745	0.604487	0.0979099	0.356178	0.0652298	0.593624	0.22091	0.444905	0.128418	0.425014	0.145057
	8.32	0.70511	0.407312	0.678288	0.139129	0.637787	0.189021	0.863	0.0954094	0.607076	0.107331	0.876145	0.24153	0.707871	0.162463	0.643805	0.161721
	9.32	0.746718	0.337211	0.796341	0.0802305	0.763668	0.149483	1.18893	0.343019	0.881559	0.178395	0.979113	0.155887	0.91135	0.221126	0.828148	0.15982
	10.32	1.01555	0.216167	1.06697	0.112816	0.916226	0.0437226	1.04886	0.0639236	1.13006	0.0687008	1.15189	0.124175	1.14863	0.146236	1.07859	0.0765992
	11.32	1.13836	0.0689118	1.01519	0.114721	0.945767	0.0921095	1.00512	0.0512652	1.18202	0.0935802	1.07402	0.0277943	1.17448	0.110605	1.09458	0.0666294
	12.32	1.04807	0.0699533	0.967725	0.0271996	0.931437	0.0811482	0.99442	0.0611551	1.09058	0.056254	1.0339	0.0490434	1.10356	0.0899571	1.06928	0.0684807
	Post-Vax	BC1		BC2		BC3		B/MY/04-Vic		B/FL/06-Yam		B/CO/17-Vic		B/PH/13-Yam		Mock
		Mean	STDEV	Mean	STDEV	Mean	STDEV	Mean	STDEV	Mean	STDEV	Mean	STDEV	Mean	STDEV	Mean	STDEV
	4.32	0.00403959	0.0034277	0.00327925	0.00213717	0.0431548	0.0398086	0.011616	0.00476676	0.00700735	0.00521769	0.0516673	0.0116416	0.0094449	0.00544882	0.0766545	0.0322816
	5.32	0.0103009	0.013347	0.00811184	0.00349189	0.0930886	0.0661075	0.0357021	0.0140297	0.0270039	0.0180228	0.159033	0.0752658	0.0379453	0.0169101	0.122895	0.043889
	6.32	0.029691	0.0258818	0.0251985	0.00950773	0.200397	0.112352	0.0869491	0.0240507	0.0647753	0.0467497	0.303041	0.09328	0.0831814	0.0318903	0.252929	0.0546543
	7.32	0.0852353	0.0441752	0.0655851	0.015468	0.33664	0.183549	0.189101	0.0587218	0.120321	0.066439	0.469219	0.11554	0.160729	0.0474277	0.420979	0.096924
	8.32	0.170673	0.0873358	0.123404	0.0364324	0.540344	0.265314	0.311582	0.0759921	0.246283	0.116657	0.701356	0.123023	0.257498	0.0756919	0.61696	0.102312
	9.32	0.266411	0.147781	0.228685	0.0455413	0.673446	0.240002	0.457465	0.0834336	0.32832	0.143281	0.820997	0.0256844	0.276056	0.119287	0.817286	0.104412
	10.32	0.54696	0.26709	0.431999	0.0769328	0.929398	0.211512	0.742398	0.117609	0.605708	0.201384	0.950165	0.0582911	0.558575	0.106882	0.972767	0.0505959
	11.32	0.78065	0.316338	0.666379	0.108546	1.03968	0.0984199	1.03963	0.100036	0.843446	0.227124	1.01814	0.0406698	0.835294	0.120321	1.01653	0.0184638
	12.32	0.913149	0.256217	0.959096	0.0987854	1.04878	0.0804043	1.10557	0.0279232	1.06614	0.169182	1.03774	0.0690947	1.00315	0.0810109	1.03639	0.0582196
B/Brisbane/60/2008 (Vic)	Pre-Vax	BC1		BC2		BC3		B/MY/04-Vic		B/FL/06-Yam		B/CO/17-Vic		B/PH/13-Yam		Mock
		Mean	STDEV	Mean	STDEV	Mean	STDEV	Mean	STDEV	Mean	STDEV	Mean	STDEV	Mean	STDEV	Mean	STDEV
	4.32	0.617121	0.176268	0.730671	0.183497	0.708513	0.109917	0.818383	0.0562149	0.749271	0.132214	0.883676	0.0894082	0.826542	0.131419	0.858806	0.0966708
	5.32	0.758177	0.0847961	0.826765	0.094652	0.929965	0.0686209	0.898807	0.0345859	0.863632	0.086177	0.988494	0.0306078	0.949562	0.0745827	0.815721	0.0552931
	6.32	0.787799	0.0662989	0.883012	0.0519839	0.965335	0.0845385	0.894211	0.0575445	0.907468	0.0142169	1.0173	0.0283485	0.959557	0.0432383	0.806016	0.0353738
	7.32	0.876135	0.0848536	0.844926	0.00237433	0.974346	0.0187093	0.887494	0.0308368	0.971984	0.0359837	1.00111	0.0248829	0.987698	0.0122236	0.827948	0.0250477
	8.32	0.877546	0.0829665	0.845632	0.0519264	1.00543	0.0258712	0.900928	0.0354754	0.976933	0.0582525	0.992205	0.0458995	1.02014	0.0313661	0.817467	0.0325747
	9.32	0.881954	0.0746765	0.899233	0.0770921	0.936273	0.0748463	0.884666	0.107142	0.975873	0.0168046	0.977062	0.0462185	1.03952	0.0383835	0.856283	0.0370092
	10.32	0.940316	0.0699293	0.882659	0.0482813	0.974346	0.0833414	0.872824	0.0362795	0.970747	0.102417	1.02561	0.0362698	1.07028	0.0107011	0.866958	0.0648012
	11.32	0.921978	0.0737513	0.940139	0.0723202	0.970741	0.0449646	0.93787	0.0749437	0.959611	0.0597911	1.01908	0.0155392	1.02322	0.0299889	0.885784	0.0400691
	12.32	0.956184	0.0569617	0.955303	0.0822542	0.94934	0.0230813	0.973398	0.0322576	0.966151	0.0345624	0.97142	0.0230738	0.990466	0.0401511	0.902669	0.0401511
	Post-Vax	BC1		BC2		BC3		B/MY/04-Vic		B/FL/06-Yam		B/CO/17-Vic		B/PH/13-Yam		Mock
		Mean	STDEV	Mean	STDEV	Mean	STDEV	Mean	STDEV	Mean	STDEV	Mean	STDEV	Mean	STDEV	Mean	STDEV
	4.32	0.262705	0.236615	0.0381376	0.010341	0.276421	0.412198	0.0719319	0.0265282	0.433971	0.142742	0.75065	0.152645	0.62402	0.127417	0.822902	0.0998915
	5.32	0.417662	0.257983	0.105526	0.0485244	0.375095	0.4084	0.146426	0.0380708	0.660749	0.146866	0.942321	0.0571625	0.870675	0.0688629	0.864823	0.112323
	6.32	0.588355	0.204242	0.210497	0.0494826	0.52885	0.366249	0.28608	0.0246427	0.852384	0.0476444	0.967115	0.0267592	0.951715	0.0196728	0.914313	0.118003
	7.32	0.778858	0.0878367	0.378599	0.378599	0.725015	0.225916	0.485952	0.0663334	0.922669	0.0926725	0.993987	0.0383076	0.974473	0.0101492	0.99311	0.169359
	8.32	0.923077	0.0875012	0.59502	0.125989	0.931655	0.118847	0.695708	0.0692019	0.947012	0.0982303	1.0173	0.0274853	0.995387	0.0119312	0.972149	0.172849
	9.32	0.916968	0.0322473	0.740165	0.0546543	0.98623	0.0823635	0.830054	0.0510619	1.00723	0.095003	1.01358	0.0459941	1.00523	0.034337	1.02902	0.137929
	10.32	0.939184	0.0899567	0.834028	0.0297038	1.06682	0.0620934	0.872884	0.0455116	0.990574	0.131066	1.06644	0.0121356	1.03921	0.00648049	1.02979	0.145995
	11.32	0.961029	0.0778381	0.926224	0.0190667	1.02577	0.0220135	0.930722	0.0532274	1.04164	0.108216	1.00913	0.0205343	1.01123	0.0110832	1.0459	0.136535
	12.32	0.977321	0.0253978	0.933815	0.0570997	1.01833	0.0950014	0.920289	0.0675071	1.02352	0.0572531	0.986415	0.0280232	0.99308	0.0223731	1.07385	0.114043
B/Colorado/06/2017 (Vic)	Pre-Vax	BC1		BC2		BC3		B/MY/04-Vic		B/FL/06-Yam		B/CO/17-Vic		B/PH/13-Yam		Mock
		Mean	STDEV	Mean	STDEV	Mean	STDEV	Mean	STDEV	Mean	STDEV	Mean	STDEV	Mean	STDEV	Mean	STDEV
	4.32	0.983373	0.0671398	0.947378	0.0417993	1.01288	0.0900245	0.759286	0.134775	0.686691	0.0766258	0.850099	0.0573593	0.882191	0.166364	0.905532	0.102714
	5.32	0.910287	0.0918687	0.909191	0.0918581	0.867467	0.141346	0.824875	0.100738	0.712761	0.0357123	0.804383	0.0435113	0.833486	0.121472	0.804448	0.101079
	6.32	0.940983	0.0925677	0.946282	0.0846251	0.832688	0.15524	0.864758	0.133222	0.765845	0.0338637	0.849721	0.0733779	0.864179	0.120847	0.869325	0.0569151
	7.32	0.934953	0.0859342	0.944089	0.0707197	0.896198	0.127902	0.932426	0.145774	0.814206	0.0218179	0.889959	0.102058	0.911965	0.0863293	0.912884	0.11321
	8.32	1.00365	0.0657785	1.00676	0.0601278	0.957187	0.0669967	0.951895	0.106571	0.933031	0.0687245	0.920563	0.118263	0.953317	0.0777426	0.957728	0.127789
	9.32	1.00311	0.0575186	1.05006	0.140901	0.983146	0.136454	0.945468	0.0990974	0.951355	0.0628018	0.944555	0.0983828	0.968204	0.147258	0.945414	0.178922
	10.32	0.994153	0.126918	1.01663	0.0724622	0.988186	0.135191	0.937151	0.116028	0.974591	0.0866223	0.949844	0.103933	0.971329	0.171766	0.982356	0.224812
	11.32	0.965467	0.0513236	0.988672	0.0895543	1.01364	0.0848161	0.964748	0.0833899	0.965146	0.0957839	0.959668	0.0730178	0.991178	0.117635	0.990627	0.162736
	12.32	0.99123	0.0915228	0.967477	0.112112	0.965	0.0761509	0.98554	0.0870819	0.965902	0.139255	0.994616	0.10458	0.91803	0.149773	0.954972	0.168384
	Post-Vax	BC1		BC2		BC3		B/MY/04-Vic		B/FL/06-Yam		B/CO/17-Vic		B/PH/13-Yam		Mock
		Mean	STDEV	Mean	STDEV	Mean	STDEV	Mean	STDEV	Mean	STDEV	Mean	STDEV	Mean	STDEV	Mean	STDEV
	4.32	0.865907	0.25591	0.0789308	0.0328354	0.498485	0.451227	0.131109	0.0738873	0.859691	0.151962	0.861832	0.0534867	1.02436	0.166151	1.09085	0.114337
	5.32	0.842407	0.153269	0.153198	0.0494175	0.575197	0.421239	0.260935	0.0881452	0.844171	0.151704	0.862189	0.108223	0.935355	0.209469	0.919978	0.143785
	6.32	0.84456	0.103193	0.315365	0.0688265	0.749439	0.167191	0.477168	0.15421	0.904469	0.114915	0.863259	0.090052	0.935138	0.140108	0.954196	0.110352
	7.32	0.860884	0.101185	0.504081	0.107409	0.879763	0.10353	0.758208	0.0886788	0.938721	0.15115	0.909642	0.1046	0.947699	0.117878	0.990579	0.119945
	8.32	0.90896	0.105221	0.82411	0.0227929	0.939935	0.0828151	0.925035	0.10866	1.00169	0.151567	0.95103	0.110056	0.986681	0.110186	0.964808	0.100074
	9.32	0.95004	0.119367	1.02269	0.0771659	0.969878	0.070186	1.02556	0.181617	1.00669	0.205447	0.989564	0.137861	1.00422	0.126975	0.975853	0.160773
	10.32	0.974617	0.136095	1.00099	0.103965	0.969308	0.0793703	1.0478	0.174881	1.01918	0.184761	0.976898	0.148975	0.997726	0.15174	1.03281	0.172177
	11.32	0.934972	0.110998	0.938021	0.0309097	0.932806	0.0887328	0.95177	0.0908105	1.00401	0.17744	0.96548	0.105582	0.965891	0.0876917	0.941635	0.172128
	12.32	0.964212	0.132549	0.913983	0.0588171	0.90714	0.0773401	0.971447	0.124444	0.935867	0.115641	0.930336	0.107949	1.01852	0.132422	0.950298	0.114667
FRA DATA for Vicoria Pre-Immune Ferrets
B/Massachusetts/02/2012 (Yam)	Pre-Vax	BC1		BC2		BC3		B/MY/04-Vic		B/FL/06-Yam		B/CO/17-Vic		B/PH/13-Yam		Mock
		Mean	STDEV	Mean	STDEV	Mean	STDEV	Mean	STDEV	Mean	STDEV	Mean	STDEV	Mean	STDEV	Mean	STDEV
	4.32	0.134426	0.0578213	0.296393	0.227839	0.18509	0.0606896	0.217125	0.0508551	0.164581	0.135052	0.302802	0.177888	0.212198	0.0591515	0.297902	0.222478
	5.32	0.276503	0.153413	0.427978	0.18158	0.433459	0.0803111	0.399051	0.0469576	0.339351	0.252948	0.469598	0.139883	0.471465	0.192399	0.429888	0.196023
	6.32	0.543607	0.11044	0.615082	0.119813	0.752488	0.0196051	0.734625	0.0829021	0.609148	0.205107	0.684904	0.0602894	0.690528	0.184537	0.699745	0.139904
	7.32	0.775519	0.0650647	0.777705	0.0650079	0.891701	0.0436142	0.925845	0.0293589	0.864991	0.0604254	0.818695	0.0688717	0.867817	0.128377	0.839576	0.053326
	8.32	0.890273	0.0443258	0.865792	0.049958	0.953398	0.0107682	0.972118	0.0289691	0.954259	0.0553942	0.894451	0.0469096	0.969602	0.150217	0.937635	0.0519662
	9.32	0.930929	0.00693508	0.941858	0.0263495	1.03592	0.0466702	0.997232	0.0300461	1.02337	0.0736493	0.979732	0.0232447	1.08296	0.188068	1.01157	0.0666705
	10.32	0.953443	0.024319	0.903825	0.0649289	1.01958	0.0319052	1.01325	0.0304503	1.0752	0.0593951	1.02669	0.0149032	1.13218	0.148673	1.02275	0.0487523
	11.32	0.93224	0.0298753	0.946011	0.0413494	1.04014	0.0420115	0.999209	0.0319043	1.09337	0.0361722	1.02403	0.0248866	1.11669	0.0784219	1.00745	0.03096
	12.32	0.930273	0.0216882	0.938142	0.0236012	1.01009	0.0548066	1.05873	0.027556	1.11707	0.075711	1.03312	0.0402341	1.1163	0.0560258	0.989998	0.0226637
	Post-Vax	BC1		BC2		BC3		B/MY/04-Vic		B/FL/06-Yam		B/CO/17-Vic		B/PH/13-Yam		Mock
		Mean	STDEV	Mean	STDEV	Mean	STDEV	Mean	STDEV	Mean	STDEV	Mean	STDEV	Mean	STDEV	Mean	STDEV
	4.32	0.00950213	0.00129308	0.0298921	0.0101483	0.0397094	0.0142672	0.0510896	0.0258116	0.0116925	0.00698168	0.143377	0.0834122	0.0524429	0.0570949	0.392649	0.207526
	5.32	0.0148471	0.0110929	0.0653271	0.0192827	0.054883	0.0355902	0.116465	0.076782	0.0230017	0.00943206	0.328925	0.272487	0.0876289	0.0799655	0.536531	0.190142
	6.32	0.0401861	0.029461	0.190636	0.0534964	0.135593	0.114936	0.320581	0.21447	0.057696	0.0182235	0.679509	0.186108	0.210892	0.220094	0.718288	0.112796
	7.32	0.0859151	0.0609754	0.488964	0.19871	0.341566	0.338513	0.667554	0.258594	0.126701	0.0438728	0.907035	0.00325294	0.397131	0.397451	0.803675	0.0977497
	8.32	0.189647	0.12499	0.787687	0.244707	0.639225	0.375686	0.897821	0.110477	0.264328	0.104757	0.949396	0.0421367	0.603317	0.44976	0.902286	0.0914461
	9.32	0.294368	0.170497	1.01396	0.11636	0.93527	0.197033	1.00654	0.022719	0.53019	0.208737	1.01553	0.0142825	0.776782	0.38746	0.944644	0.078259
	10.32	0.517074	0.25774	1.03949	0.0383554	1.12639	0.0485326	1.03269	0.0545384	0.809277	0.254849	1.0276	0.0343995	0.967055	0.262687	0.987001	0.0712633
	11.32	0.749084	0.26629	1.01792	0.0319203	1.06957	0.0101733	1.03584	0.0396385	0.980832	0.144397	1.02454	0.0238004	1.03608	0.102804	0.96459	0.010832
	12.32	0.925666	0.17248	0.991983	0.0275927	1.02308	0.0426627	1.0385	0.0435611	1.08568	0.0513457	1.03239	0.0313358	1.05424	0.137905	0.924473	0.0260166
B/Phuket/3073/2013 (Yam)	Pre-Vax	BC1		BC2		BC3		B/MY/04-Vic		B/FL/06-Yam		B/CO/17-Vic		B/PH/13-Yam		Mock
		Mean	STDEV	Mean	STDEV	Mean	STDEV	Mean	STDEV	Mean	STDEV	Mean	STDEV	Mean	STDEV	Mean	STDEV
	4.32	0.443391	0.200418	0.642473	0.134622	0.545654	0.318033	0.546247	0.0736979	0.626823	0.439034	0.857186	0.432345	0.728916	0.327531	0.748367	0.270579
	5.32	0.709116	0.272179	0.808396	0.255462	0.758118	0.157715	0.888889	0.0633193	0.760179	0.347021	0.948808	0.120469	0.937626	0.194579	0.977178	0.264928
	6.32	1.04084	0.158806	0.95725	0.24114	0.944262	0.251858	1.12011	0.130347	0.991486	0.232315	1.08946	0.112829	1.09808	0.0729074	1.05188	0.0607031
	7.32	1.06807	0.133956	0.938029	0.186201	0.954942	0.12175	1.14335	0.0384489	1.12501	0.0751252	1.04566	0.093691	1.12109	0.050418	1.07008	0.0546813
	8.32	1.09564	0.109113	0.988621	0.140538	0.973251	0.10709	1.12697	0.0617636	1.08354	0.037492	1.02354	0.147004	1.0806	0.0875653	1.10076	0.0783689
	9.32	1.0629	0.0639304	1.00077	0.112679	0.978592	0.105478	1.07592	0.0816245	1.14558	0.108191	1.02578	0.15404	1.04818	0.0686445	1.06436	0.0822666
	10.32	1.05514	0.0917197	1.01907	0.0604812	0.961999	0.0786207	1.07211	0.0272674	1.06364	0.0517943	1.03042	0.0581568	1.0198	0.0646885	1.0921	0.0217843
	11.32	1.04308	0.100463	1.04167	0.0825466	1.00892	0.0929768	1.05535	0.036849	1.08977	0.0622879	1.02175	0.0805866	1.08553	0.107771	1.03442	0.036351
	12.32	1.01206	0.0749687	1.01907	0.0425484	0.992896	0.05454	0.967359	0.0563013	1.07477	0.137931	0.971826	0.0964895	0.993501	0.0655168	1.06216	0.0652737
	Post-Vax	BC1		BC2		BC3		B/MY/04-Vic		B/FL/06-Yam		B/CO/17-Vic		B/PH/13-Yam		Mock
		Mean	STDEV	Mean	STDEV	Mean	STDEV	Mean	STDEV	Mean	STDEV	Mean	STDEV	Mean	STDEV	Mean	STDEV
	4.32	0.038773	0.0340087	0.121482	0.0614885	0.0519239	0.0428738	0.131562	0.0542435	0.0155104	0.0136992	0.155743	0.0137595	0.063345	0.0849244	0.580025	0.264563
	5.32	0.0708254	0.0532722	0.351069	0.158012	0.129023	0.12139	0.261124	0.0762426	0.0370901	0.0232762	0.34138	0.0965544	0.14417	0.209935	0.896456	0.22235
	6.32	0.192314	0.134949	0.73074	0.246546	0.371335	0.328038	0.643668	0.0623494	0.123746	0.0621747	0.833719	0.126033	0.325839	0.35746	1.02708	0.0551898
	7.32	0.347062	0.241399	0.996002	0.24914	0.66228	0.406497	1.0205	0.0882124	0.266037	0.168354	1.05254	0.0356067	0.463435	0.465171	1.07859	0.0900514
	8.32	0.609512	0.364829	1.14978	0.093404	0.836075	0.473358	1.15963	0.0134367	0.548259	0.284912	1.11531	0.0423161	0.58385	0.393583	1.04968	0.120896
	9.32	0.830088	0.44832	1.16546	0.088481	0.905307	0.450202	1.15106	0.0231512	0.769957	0.318515	1.06345	0.046252	0.729813	0.252235	1.08652	0.0457045
	10.32	1.03895	0.358421	1.12563	0.0424315	0.962666	0.354885	1.09664	0.0217547	0.958779	0.28637	1.01143	0.0334567	0.953612	0.143396	1.06832	0.104249
	11.32	0.998794	0.230474	1.09842	0.0272056	0.991131	0.133353	1.03293	0.0436439	1.09955	0.0974865	0.992303	0.0623793	1.13692	0.115281	1.04572	0.0896705
	12.32	1.01413	0.0937317	1.01199	0.0526367	1.02189	0.0385437	0.9965	0.0672395	1.124	0.109785	0.997833	0.0808376	1.13065	0.133713	1.03647	0.0844109
B/Brisbane/60/2008 (Vic)	Pre-Vax	BC1		BC2		BC3		B/MY/04-Vic		B/FL/06-Yam		B/CO/17-Vic		B/PH/13-Yam		Mock
		Mean	STDEV	Mean	STDEV	Mean	STDEV	Mean	STDEV	Mean	STDEV	Mean	STDEV	Mean	STDEV	Mean	STDEV
	4.32	0.013227	0.00741714	0.00368173	0.00196031	0.00460082	0.00419245	0.00961242	0.0144476	0.00949391	0.0070105	0.0137815	0.00960034	0.0158648	0.00503415	0.0230169	0.0201607
	5.32	0.0279539	0.0121016	0.0152724	0.0127918	0.0144597	0.00996106	0.0322879	0.0472705	0.0255723	0.0145925	0.031238	0.0187058	0.0438231	0.0109057	0.0535761	0.0437612
	6.32	0.0812709	0.0269613	0.0515443	0.0302069	0.0392713	0.0344015	0.0840471	0.123749	0.0532884	0.0392549	0.077942	0.0378648	0.104031	0.0257043	0.136931	0.105044
	7.32	0.176723	0.0366922	0.124224	0.0513959	0.126522	0.0797967	0.194343	0.221648	0.134599	0.0592784	0.156803	0.0644292	0.241482	0.066358	0.26528	0.179493
	8.32	0.364219	0.0740843	0.254585	0.118461	0.201943	0.120406	0.333477	0.328808	0.241789	0.0826902	0.323712	0.109781	0.430559	0.0725643	0.504421	0.295012
	9.32	0.606259	0.0950442	0.488307	0.234571	0.383347	0.157202	0.529176	0.367089	0.432892	0.170629	0.519715	0.15893	0.717555	0.15328	0.673992	0.293356
	10.32	0.860435	0.0790527	0.73212	0.233544	0.640171	0.1541	0.699735	0.263759	0.683409	0.17947	0.795192	0.171503	0.919246	0.0996017	0.907542	0.188387
	11.32	0.978114	0.0239638	0.956569	0.125855	0.848522	0.0840183	0.905416	0.188812	0.835005	0.134337	0.946635	0.13565	1.01834	0.0641423	0.96801	0.107546
	12.32	1.05298	0.0327068	1.02993	0.0569639	0.939553	0.0564739	1.01867	0.0770661	0.8886	0.18386	1.01968	0.0440791	1.03472	0.0352029	0.991808	0.0439244
	Post-Vax	BC1		BC2		BC3		B/MY/04-Vic		B/FL/06-Yam		B/CO/17-Vic		B/PH/13-Yam		Mock
		Mean	STDEV	Mean	STDEV	Mean	STDEV	Mean	STDEV	Mean	STDEV	Mean	STDEV	Mean	STDEV	Mean	STDEV
	4.32	0.0031141	0.00285865	0.00224215	0.000863005	0.00346131	0.00320233	0.00245935	0.00144596	0.00344102	0.00354105	0.00191168	0.00157813	0.00716578	0.00436096	0.0104501	0.0032525
	5.32	0.00523169	0.00686196	0.00112108	0.000850934	0.00218609	0.000946605	0.00396229	0.00360802	0.00509781	0.00422432	0.00216657	0.000965001	0.0120923	0.00665627	0.0361275	0.0207919
	6.32	0.0122073	0.0167812	0.00336323	0.000626959	0.00127522	0.00126214	0.0109305	0.011662	0.0114701	0.00702069	0.0124896	0.0100803	0.027021	0.0149516	0.10465	0.0670003
	7.32	0.0434728	0.0517729	0.00697559	0.00370635	0.00364348	0.00220875	0.0341577	0.0288969	0.0335181	0.0191847	0.028038	0.0107175	0.0716578	0.0311854	0.209002	0.123584
	8.32	0.084579	0.11338	0.0173144	0.00679987	0.00582958	0.00402848	0.0769231	0.0783994	0.0707322	0.024885	0.0727713	0.0326774	0.133761	0.0396913	0.378294	0.174197
	9.32	0.14848	0.154155	0.0599153	0.0189397	0.0174887	0.00788206	0.159858	0.142362	0.153444	0.0530238	0.141719	0.0696842	0.247966	0.0879511	0.611182	0.190671
	10.32	0.255605	0.233432	0.128052	0.0412581	0.0446327	0.0288486	0.310698	0.203555	0.286242	0.0507098	0.308418	0.135754	0.433828	0.184572	0.893484	0.131339
	11.32	0.381041	0.324282	0.228949	0.0873191	0.0814319	0.0498146	0.481077	0.299935	0.421717	0.117215	0.475244	0.19252	0.64283	0.179083	0.991267	0.0303157
	12.32	0.563154	0.276892	0.443946	0.0974096	0.181263	0.076244	0.692991	0.20814	0.662971	0.134338	0.652265	0.16863	0.916922	0.142756	1.01411	0.0421046
B/Colorado/06/2017 (Vic)	Pre-Vax	BC1		BC2		BC3		B/MY/04-Vic		B/FL/06-Yam		B/CO/17-Vic		B/PH/13-Yam		Mock
		Mean	STDEV	Mean	STDEV	Mean	STDEV	Mean	STDEV	Mean	STDEV	Mean	STDEV	Mean	STDEV	Mean	STDEV
	4.32	0.00409889	0.00184997	0.00298877	0.00302153	0.00243754	0.00180788	0.00604086	0.00746538	0.00469076	0.00383261	0.00634121	0.00346739	0.00779558	0.0033172	0.0224414	0.0105237
	5.32	0.0224229	0.0179059	0.0232166	0.0244504	0.0185867	0.0135496	0.0270835	0.0419597	0.0152718	0.00790268	0.0176831	0.010521	0.0361638	0.00994729	0.0483516	0.0435522
	6.32	0.0418692	0.0279304	0.0398849	0.0401828	0.0395632	0.0252695	0.0555611	0.0724383	0.0385813	0.0257544	0.0273284	0.0161023	0.0769231	0.0126259	0.0809191	0.0596476
	7.32	0.111916	0.042925	0.108939	0.0990252	0.0783298	0.0326628	0.0943941	0.112436	0.094042	0.0422219	0.0753542	0.0311535	0.156843	0.0346917	0.167632	0.128739
	8.32	0.242683	0.107656	0.259153	0.213296	0.177105	0.0689501	0.221448	0.243937	0.201145	0.0966794	0.189491	0.0758549	0.376224	0.0882538	0.35984	0.234347
	9.32	0.530013	0.195633	0.473857	0.374768	0.390056	0.115337	0.372996	0.381256	0.39787	0.190858	0.396061	0.151034	0.644356	0.18516	0.616983	0.260945
	10.32	0.958032	0.157035	0.794722	0.443165	0.694082	0.212646	0.626705	0.378234	0.779664	0.323578	0.777856	0.19454	1.00699	0.185012	0.861139	0.179814
	11.32	1.02093	0.0916231	0.984423	0.220586	0.952172	0.238311	0.867271	0.271638	0.974581	0.264442	0.981011	0.114168	1.04296	0.206174	0.985215	0.0660051
	12.32	1.02232	0.05084	1.04931	0.106204	1.03369	0.137289	0.968037	0.170502	1.04431	0.146346	1.01196	0.0761513	1.06254	0.171511	1.04156	0.161282
	Post-Vax	BC1		BC2		BC3		B/MY/04-Vic		B/FL/06-Yam		B/CO/17-Vic		B/PH/13-Yam		Mock
		Mean	STDEV	Mean	STDEV	Mean	STDEV	Mean	STDEV	Mean	STDEV	Mean	STDEV	Mean	STDEV	Mean	STDEV
	4.32	0.000804052	0.00099996	0	0	0.000108817	0.000188476	0.000816127	0.00120684	0	0	0.000335697	0.00038763	0.00304207	0.0012402	0.0124885	0.00856445
	5.32	0.00149337	0.00136326	0.00149337	0.00202204	0.00226156	0.00244821	0.00233224	0.003048	0.00139359	0.000762434	0.00457894	0.00199084	0.011504	0.00669179	0.0298253	0.0132198
	6.32	0.00597349	0.00565382	0.0013067	0.000714898	0.00113078	0.000489643	0.00360437	0.00341875	0.00856062	0.00246522	0.00577344	0.00843704	0.0195995	0.00774787	0.0545377	0.0199362
	7.32	0.012507	0.018151	0.00280007	0.00205621	0.00254426	0.00224383	0.0122973	0.0109597	0.0113478	0.00680002	0.0101533	0.00973954	0.0515552	0.021451	0.142735	0.0406689
	8.32	0.0377077	0.0416296	0.00690685	0.00424036	0.0062193	0.00382423	0.0407082	0.0336039	0.0404141	0.00716334	0.0324507	0.0196614	0.11781	0.0585008	0.286749	0.0579526
	9.32	0.0757887	0.0968786	0.025574	0.0193791	0.0107424	0.00482242	0.0998622	0.0842026	0.0776428	0.015503	0.0724667	0.0578464	0.243715	0.146681	0.602471	0.148173
	10.32	0.175098	0.186484	0.0653351	0.0241223	0.0268561	0.00788006	0.182339	0.141301	0.180569	0.0469293	0.151901	0.103818	0.480614	0.305549	0.933106	0.093491
	11.32	0.326862	0.292788	0.120963	0.0375478	0.0588007	0.0213262	0.358529	0.236459	0.381844	0.0690368	0.296038	0.176374	0.658926	0.317982	1.0228	0.170977
	12.32	0.454732	0.307757	0.237446	0.0528796	0.125799	0.0213262	0.568006	0.288962	0.650607	0.0622027	0.534342	0.249252	0.919685	0.20611	1.04431	0.170523
