# Supplementary material for: A computationally optimized broadly reactive hemagglutinin vaccine elicits neutralizing antibodies against influenza B viruses from both lineages
Source: Sci Rep. 2023 Sep 23;13:15911. doi: 10.1038/s41598-023-43003-2 (PMC10517972; doi:10.1038/s41598-023-43003-2)
Supplement: Supplementary file 5 — Supplementary Information 5. [file 41598_2023_43003_MOESM5_ESM.xlsx]

## Sheet: SUP FILE 3
Supplementary File 3: FRA 50% & 80% inhibition (calculated by finding the titer dilution at the point where each curve passes, or the estimated point if dilutions are higher than 12.32)
YAM Pre-immune	B/Massachusetts/02/2012 (Yam)							VIC Pre-immune	B/Massachusetts/02/2012 (Yam)
	50% Inhibition			80% Inhibition					50% Inhibition			80% Inhibition
Vax Group	Pre-Vax	Post-Vax	Fold	Pre-Vax	Post-Vax	Fold		Vax Group	Pre-Vax	Post-Vax	Fold	Pre-Vax	Post-Vax	Fold
BC1	9.44	11.81	1.25106	8.13	10.42	1.28167		BC1	6.18	10.26	1.66019	4.81	8.45	1.75676
BC2	9.44	12.32	1.30508	8.13	10.67	1.31242		BC2	5.74	7.39	1.28746	2.32	6.38	2.75
BC3	8.14	8.39	1.03071	6.33	6.51	1.02844		BC3	5.55	7.86	1.41622	4.4	6.63	1.50682
MY/04	9.04	10.82	1.1969	7.62	9.35	1.22703		MY/04	5.64	6.85	1.21454	4.32	5.75	1.33102
FL/06	9.56	10.98	1.14854	8.04	9.26	1.15174		FL/06	5.93	9.22	1.55481	4.53	7.87	1.73731
PH/13	8.54	9.94	1.16393	6.73	7.83	1.16345		PH/13	5.48	7.83	1.42883	4.32	6.27	1.45139
CO/17	6.83	6.8	0.995608	5.28	5.14	0.973485		CO/17	5.48	5.82	1.06204	2.32	4.64	2
Mock	9.19	9.13	0.993471	7.57	7.56	0.998679		Mock	5.59	5.11	0.914132	2.32	2.32	1
YAM Pre-immune	B/Phuket/3073/2013 (Yam)							VIC Pre-immune	B/Phuket/3073/2013 (Yam)
	50% Inhibition			80% Inhibition					50% Inhibition			80% Inhibition
Vax Group	Pre-Vax	Post-Vax	Fold	Pre-Vax	Post-Vax	Fold		Vax Group	Pre-Vax	Post-Vax	Fold	Pre-Vax	Post-Vax	Fold
BC1	7.62	10.18	1.33596	6.01	8.67	1.4426		BC1	4.54	7.94	1.7489	2.32	6.39	2.75431
BC2	7.62	10.66	1.39895	5.99	9.11	1.52087		BC2	2.32	5.74	2.47414	2.32	4.69	2.02155
BC3	7.73	8.13	1.05175	6.19	6.36	1.02746		BC3	4.15	6.77	1.63133	2.32	5.63	2.42672
MY/04	6.89	9.5	1.37881	5.52	7.45	1.34964		MY/04	4.21	5.97	1.41805	2.32	4.86	2.09483
FL/06	7.92	9.96	1.25758	6.42	8.01	1.24766		FL/06	2.32	8.18	3.52586	2.32	6.88	2.96552
PH/13	7.56	10.14	1.34127	5.82	7.77	1.33505		PH/13	2.32	7.69	3.31466	2.32	5.63	2.42672
CO/17	6.96	7.5	1.07759	5.42	5.62	1.0369		CO/17	2.32	5.66	2.43966	2.32	4.57	1.96983
Mock	7.69	7.76	1.0091	6.01	5.94	0.988353		Mock	2.32	4.08	1.75862	2.32	2.32	1
YAM Pre-immune	B/Brisbane/60/2008 (Vic)							VIC Pre-immune	B/Brisbane/60/2008 (Vic)
	50% Inhibition			80% Inhibition					50% Inhibition			80% Inhibition
Vax Group	Pre-Vax	Post-Vax	Fold	Pre-Vax	Post-Vax	Fold		Vax Group	Pre-Vax	Post-Vax	Fold	Pre-Vax	Post-Vax	Fold
BC1	2.32	5.82	2.50862	2.32	4	1.72414		BC1	8.89	12	1.34983	7.46	9.83	1.31769
BC2	2.32	7.91	3.40948	2.32	6.29	2.71121		BC2	9.36	12.53	1.33868	7.92	11	1.38889
BC3	2.32	6.16	2.65517	2.32	4	1.72414		BC3	9.77	14.32	1.46571	8.32	12.46	1.4976
MY/04	2.32	7.41	3.19397	2.32	5.74	2.47414		MY/04	9.18	11.42	1.24401	7.37	9.6	1.30258
FL/06	2.32	4.63	1.99569	2.32	2.32	1		FL/06	9.59	11.66	1.21585	7.98	9.7	1.21554
PH/13	2.32	2.32	1	2.32	2.32	1		PH/13	8.57	10.64	1.24154	7.05	8.9	1.26241
CO/17	2.32	2.32	1	2.32	2.32	1		CO/17	9.25	11.48	1.24108	7.6	9.7	1.27632
Mock	2.32	2.32	1	2.32	2.32	1		Mock	8.31	8.85	1.06498	6.85	7.25	1.05839
YAM Pre-immune	B/Colorado/06/2017 (Vic)							VIC Pre-immune	B/Colorado/06/2017 (Vic)
	50% Inhibition			80% Inhibition					50% Inhibition			80% Inhibition
Vax Group	Pre-Vax	Post-Vax	Fold	Pre-Vax	Post-Vax	Fold		Vax Group	Pre-Vax	Post-Vax	Fold	Pre-Vax	Post-Vax	Fold
BC1	2.32	2.32	1	2.32	2.32	1		BC1	9.22	12.71	1.37852	8	10.51	1.31375
BC2	2.32	7.33	3.15948	2.32	5.63	2.42672		BC2	9.41	14	1.48778	7.93	12.01	1.5145
BC3	2.32	4.39	1.89224	2.32	2.32	1		BC3	9.69	15	1.54799	8.44	13	1.54028
MY/04	2.32	6.32	2.72414	2.32	4.88	2.10345		MY/04	9.83	12	1.22075	8.17	10.44	1.27785
FL/06	2.32	2.32	1	2.32	2.32	1		FL/06	9.6	11.77	1.22604	8.32	10.43	1.25361
PH/13	2.32	2.32	1	2.32	2.32	1		PH/13	8.78	10.43	1.18793	7.52	8.99	1.19548
CO/17	2.32	2.32	1	2.32	2.32	1		CO/17	9.6	12.19	1.26979	8.38	10.67	1.27327
Mock	2.32	2.32	1	2.32	2.32	1		Mock	8.87	9	1.01466	7.49	7.72	1.03071
