# Supplementary material for: A computationally optimized broadly reactive hemagglutinin vaccine elicits neutralizing antibodies against influenza B viruses from both lineages
Source: Sci Rep. 2023 Sep 23;13:15911. doi: 10.1038/s41598-023-43003-2 (PMC10517972; doi:10.1038/s41598-023-43003-2)
Supplement: Supplementary file 6 — Supplementary Information 6. [file 41598_2023_43003_MOESM6_ESM.xlsx]

## Sheet: SUP FILE 4
Supplementary File 4: Weight Loss Data from Challenges
B/CO/17-Vic Challenge (B/SH/02-Yam pre-immune ferrets)
		Weights (grams)								Weights (% Original Weight)								% Original Weight Group Averages
Vaccination	ID #	Day 0	Day 1	Day 2	Day 3	Day 4	Day 5	Day 6	Day 7	Day 0	Day 1	Day 2	Day 3	Day 4	Day 5	Day 6	Day 7	Day 0	Day 1	Day 2	Day 3	Day 4	Day 5	Day 6	Day 7
BC1	9176	924	890	884	886	886	888	890	888	1	0.963203	0.95671	0.958874	0.958874	0.961039	0.963203	0.961039									BC1
BC1	9177 (141)	982	958	962	946	956	954	958	952	1	0.97556	0.979633	0.96334	0.973523	0.971487	0.97556	0.96945	0	0.0155291	0.0224323	0.0231144	0.0251328	0.020125	0.0179885	0.0176655	STDEV
BC1	9178	918	888	892	898	904	900	900	898	1	0.96732	0.971678	0.978214	0.984749	0.980392	0.980392	0.978214	1	0.976022	0.9795	0.977602	0.983778	0.980225	0.981286	0.977675	AVG
BC1	9179 (159)	1002	1000	1012	1012	1020	1010	1008	1004	1	0.998004	1.00998	1.00998	1.01796	1.00798	1.00599	1.002		0	0.00347829	0.00158008	0.0077559	0.00420353	0.00526398	0.0016527	% Loss
BC2	9180 (155)	1004	970	978	978	968	976	998	990	1	0.966135	0.974104	0.974104	0.964143	0.972112	0.994024	0.986056									BC2
BC2	9181 (136)	1012	976	980	976	978	982	988	988	1	0.964427	0.968379	0.964427	0.966403	0.970356	0.976285	0.976285	0	0.00658058	0.0074345	0.0120503	0.0189628	0.007937	0.0109181	0.005261	STDEV
BC2	9183 (132)	824	800	808	816	818	808	826	812	1	0.970874	0.980583	0.990291	0.992718	0.980583	1.00243	0.985437	1	0.97014	0.977113	0.979074	0.981338	0.977631	0.990574	0.981203	AVG
BC2	9184 (151)	958	938	944	946	960	946	948	936	1	0.979123	0.985386	0.987474	1.00209	0.987474	0.989562	0.977035		0	0.00697312	0.00893408	0.0111984	0.0074911	0.0204345	0.0110634	% Loss
BC3	E8659	744	710	718	728	724	724	718	722	1	0.954301	0.965054	0.978495	0.973118	0.973118	0.965054	0.97043									BC3
BC3	E8666 (152)	586	570	578	580	580	586	590	600	1	0.972696	0.986348	0.989761	0.989761	1	1.00683	1.02389	0	0.0183612	0.0124538	0.00888974	0.0229327	0.0148969	0.0183192	0.0230966	STDEV
BC3	E8667 (180)	766	758	758	760	760	764	766	774	1	0.989556	0.989556	0.992167	0.992167	0.997389	1	1.01044	1	0.977882	0.983355	0.990106	0.995671	0.994511	0.991086	1.0037	AVG
BC3	E8668	796	792	790	796	818	802	790	804	1	0.994975	0.992462	1	1.02764	1.00754	0.992462	1.01005		0	0.005473	0.0122236	0.0177891	0.0166292	0.0132034	0.0258217	% Loss
B/MY/04 (Vic)	9307	1000	944	936	958	950	948	966	958	1	0.944	0.936	0.958	0.95	0.948	0.966	0.958									B/MY/04
B/MY/04 (Vic)	9308	908	880	878	882	876	874	880	878	1	0.969163	0.96696	0.971366	0.964758	0.962555	0.969163	0.96696	0	0.0259751	0.0320635	0.0206176	0.0194958	0.0218523	0.0161966	0.0194376	STDEV
B/MY/04 (Vic)	9309	894	900	906	898	888	892	890	890	1	1.00671	1.01342	1.00447	0.993289	0.997763	0.995526	0.995526	1	0.974107	0.974107	0.981243	0.973131	0.972645	0.981564	0.979013	AVG
B/MY/04 (Vic)	9310	902	872	884	894	888	886	898	898	1	0.966741	0.980044	0.991131	0.984479	0.982262	0.995565	0.995565		0	0	0.0071358	-0.00097557	-0.00146199	0.00745665	0.00490599	% Loss
B/FL/06 (Yam)	9311	1052	1030	1028	1036	1028	1012	1030	1018	1	0.979087	0.977186	0.984791	0.977186	0.961977	0.979087	0.967681									B/FL/06
B/FL/06 (Yam)	9312	876	830	838	834	828	826	846	832	1	0.947489	0.956621	0.952055	0.945205	0.942922	0.965753	0.949772	0	0.0173853	0.0102084	0.0156319	0.0155292	0.0163353	0.00761942	0.0200385	STDEV
B/FL/06 (Yam)	9313	944	922	922	924	922	926	926	942	1	0.976695	0.976695	0.978814	0.976695	0.980932	0.980932	0.997881	1	0.972653	0.971929	0.975117	0.968443	0.964496	0.977013	0.973137	AVG
B/FL/06 (Yam)	9314	790	780	772	778	770	768	776	772	1	0.987342	0.977215	0.98481	0.974684	0.972152	0.982278	0.977215		0	-0.000723826	0.00246416	-0.00421062	-0.00815727	0.00435971	0.00048403	% Loss
B/CO/17 (Vic)	E8669	838	806	800	808	816	816	824	836	1	0.961814	0.954654	0.9642	0.973747	0.973747	0.983294	0.997613									B/CO/17
B/CO/17 (Vic)	E8670	902	848	828	826	828	848	832	848	1	0.940133	0.91796	0.915743	0.91796	0.940133	0.922395	0.940133	0	0.0196305	0.0366273	0.0365529	0.0348477	0.0286343	0.0312379	0.027586	STDEV
B/CO/17 (Vic)	E8671	836	816	828	826	828	840	822	830	1	0.976077	0.990431	0.988038	0.990431	1.00478	0.983254	0.992823	1	0.965802	0.965144	0.966378	0.968683	0.978432	0.969149	0.981408	AVG
B/CO/17 (Vic)	E8672	810	798	808	808	804	806	800	806	1	0.985185	0.997531	0.997531	0.992593	0.995062	0.987654	0.995062		0	-0.000658277	0.000575948	0.00288042	0.0126295	0.00334688	0.0156056	% Loss
B/PH/13 (Yam)	E8673	716	676	686	684	688	686	706	690	1	0.944134	0.958101	0.955307	0.960894	0.958101	0.986034	0.963687									B/PH/13
B/PH/13 (Yam)	E8674 (139)	642	622	628	624	634	638	648	656	1	0.968847	0.978193	0.971963	0.987539	0.993769	1.00935	1.02181	0	0.0156313	0.0172134	0.00816024	0.0108937	0.0163198	0.0123907	0.0259416	STDEV
B/PH/13 (Yam)	E8676	702	688	690	674	684	694	704	702	1	0.980057	0.982906	0.960114	0.974359	0.988604	1.00285	1	1	0.966347	0.966347	0.964559	0.973971	0.982316	0.995633	0.990208	AVG
B/PH/13 (Yam)	E8679 (169)	892	868	844	866	868	882	878	870	1	0.973094	0.946188	0.970852	0.973094	0.988789	0.984305	0.975336		0	0	-0.00178804	0.00762448	0.0159688	0.0292863	0.0238606	% Loss
Mock (PBS)	9315	920	882	868	876	866	848	854	852	1	0.958696	0.943478	0.952174	0.941304	0.921739	0.928261	0.926087									Mock
Mock (PBS)	9316	988	948	950	964	962	946	958	956	1	0.959514	0.961538	0.975709	0.973684	0.95749	0.969636	0.967611	0	0.0142773	0.0134518	0.0127655	0.013626	0.0155946	0.0191408	0.0195211	STDEV
Mock (PBS)	9317 (147)	914	878	860	870	876	868	884	880	1	0.960613	0.940919	0.95186	0.958425	0.949672	0.967177	0.962801	1	0.966735	0.953563	0.963005	0.959442	0.944354	0.956367	0.955214	AVG
Mock (PBS)	9318	1010	998	978	982	974	958	970	974	1	0.988119	0.968317	0.972277	0.964356	0.948515	0.960396	0.964356		0	-0.0131722	-0.00373043	-0.00729296	-0.0223814	-0.0103679	-0.0115214	% Loss
B/PH/13-Yam Challenge (B/HK/01 pre-immune ferrets)
		Weights (grams)								Weights (% Original Weight)								% Original Weight Group Averages
Vaccination	ID #	Day 0	Day 1	Day 2	Day 3	Day 4	Day 5	Day 6	Day 7	Day 0	Day 1	Day 2	Day 3	Day 4	Day 5	Day 6	Day 7	Day 0	Day 1	Day 2	Day 3	Day 4	Day 5	Day 6	Day 7
BC1	P5817	1092	1050	1078	1078	1074	1090	1090	1092	1	0.961538	0.987179	0.987179	0.983516	0.998168	0.998168	1									BC1
BC1	P5818	1092	1072	1076	1058	1070	1068	1072	1078	1	0.981685	0.985348	0.968864	0.979853	0.978022	0.981685	0.987179	0	0.0252127	0.0218724	0.0270344	0.0235283	0.0294442	0.0232196	0.0187292	STDEV
BC1	P5819	978	928	946	948	940	934	942	950	1	0.948875	0.96728	0.969325	0.961145	0.95501	0.96319	0.97137	1	0.974677	0.989908	0.98795	0.985534	0.988857	0.990166	0.993492	AVG
BC1	P5820	908	914	926	932	924	930	924	922	1	1.00661	1.01982	1.02643	1.01762	1.02423	1.01762	1.01542		0	0.0152312	0.0132735	0.0108574	0.0141808	0.0154895	0.0188154	% Loss
BC2	P5821	1110	1084	1104	1090	1090	1104	1100	1092	1	0.976577	0.994595	0.981982	0.981982	0.994595	0.990991	0.983784									BC2
BC2	P5822	1080	1026	1058	1034	1054	1070	1068	1064	1	0.95	0.97963	0.957407	0.975926	0.990741	0.988889	0.985185	0	0.0112544	0.00825688	0.0281872	0.026939	0.0281681	0.0306535	0.0384126	STDEV
BC2	P5823	842	816	840	858	870	886	888	890	1	0.969121	0.997625	1.019	1.03325	1.05226	1.05463	1.05701	1	0.964645	0.991871	0.992327	1.00107	1.01322	1.01299	1.01741	AVG
BC2	P5825	916	882	912	926	928	930	932	956	1	0.962882	0.995633	1.01092	1.0131	1.01528	1.01747	1.04367		0	0.0272256	0.0276822	0.0364207	0.048574	0.0483498	0.0527661	% Loss
BC3	P5826 (225)	882	852	876	892	910	914	910	910	1	0.965986	0.993197	1.01134	1.03175	1.03628	1.03175	1.03175									BC3
BC3	P5827 (214)	838	818	830	862	866	900	902	916	1	0.976134	0.990453	1.02864	1.03341	1.07399	1.07637	1.09308	0	0.00731	0.0148736	0.0229947	0.0310271	0.0479031	0.0488153	0.058196	STDEV
BC3	P5828	946	910	914	930	926	926	926	924	1	0.961945	0.966173	0.983087	0.978858	0.978858	0.978858	0.976744	1	0.968022	0.983275	1.00769	1.01467	1.02971	1.02899	1.03386	AVG
BC3	8665 (191)	X	X	X	X	X	X	X	X										0	0.015253	0.0396664	0.0466507	0.0616867	0.0609705	0.0658346	% Loss
B/MY/04 (Vic)	P5830 (222)	1046	1008	1002	1008	1010	1024	1024	1022	1	0.963671	0.957935	0.963671	0.965583	0.978967	0.978967	0.977055									B/MY/04
B/MY/04 (Vic)	P5831	890	852	870	864	880	880	880	878	1	0.957303	0.977528	0.970787	0.988764	0.988764	0.988764	0.986517	0	0.012128	0.0268619	0.0328755	0.0242106	0.0233788	0.0211401	0.0182818	STDEV
B/MY/04 (Vic)	P5829	848	818	808	826	826	836	836	836	1	0.964623	0.95283	0.974057	0.974057	0.985849	0.985849	0.985849	1	0.956023	0.950433	0.953211	0.965017	0.973019	0.974158	0.974257	AVG
B/MY/04 (Vic)	P5832	878	824	802	794	818	824	828	832	1	0.938497	0.91344	0.904328	0.931663	0.938497	0.943052	0.947608		0	-0.0055902	-0.00281286	0.00899324	0.0169959	0.0181348	0.018234	% Loss
B/FL/06 (Yam)	P5834 (*)	826	792	784	808	800	802	802	802	1	0.958838	0.949153	0.978208	0.968523	0.970944	0.970944	0.970944									B/FL/06
B/FL/06 (Yam)	P5835	968	930	936	956	952	956	958	960	1	0.960744	0.966942	0.987603	0.983471	0.987603	0.989669	0.991736	0	0.0082915	0.0185496	0.0120234	0.0151423	0.0133463	0.0123865	0.0117046	STDEV
B/FL/06 (Yam)	P5837	694	678	690	696	694	696	694	692	1	0.976945	0.994236	1.00288	1	1.00288	1	0.997118	1	0.966338	0.970389	0.992773	0.987999	0.988559	0.988355	0.988151	AVG
B/FL/06 (Yam)	P5838	834	808	810	836	834	828	828	828	1	0.968825	0.971223	1.0024	1	0.992806	0.992806	0.992806		0	0.00405057	0.0264349	0.0216606	0.0222209	0.0220169	0.021813	% Loss
B/CO/17 (Vic)	P5839	804	764	782	792	796	796	790	784	1	0.950249	0.972637	0.985075	0.99005	0.99005	0.982587	0.975124									B/CO/17
B/CO/17 (Vic)	P5840	750	704	692	702	708	712	714	714	1	0.938667	0.922667	0.936	0.944	0.949333	0.952	0.952	0	0.0114582	0.0218769	0.0318605	0.0243952	0.0233698	0.0223717	0.0305177	STDEV
B/CO/17 (Vic)	P5841	890	848	852	858	870	882	880	878	1	0.952809	0.957303	0.964045	0.977528	0.991011	0.988764	0.986517	1	0.954099	0.954099	0.974065	0.977894	0.983295	0.982231	0.984678	AVG
B/CO/17 (Vic)	P5842 (224)	718	694	692	726	718	720	722	736	1	0.966574	0.963788	1.01114	1	1.00279	1.00557	1.02507		0	0	0.0199666	0.0237957	0.0291962	0.0281317	0.0305789	% Loss
B/PH/13 (Yam)	P5843	958	908	890	884	900	892	900	908	1	0.947808	0.929019	0.922756	0.939457	0.931106	0.939457	0.947808									B/PH/13
B/PH/13 (Yam)	P5844	756	710	722	726	726	716	716	714	1	0.939153	0.955026	0.960317	0.960317	0.94709	0.94709	0.944444	0	0.00989917	0.019933	0.030006	0.021693	0.0336466	0.028056	0.01879	STDEV
B/PH/13 (Yam)	P5845	966	930	940	960	X	X	X	X	1	0.962733	0.973085	0.993789					1	0.949012	0.948188	0.962778	0.960869	0.957968	0.959321	0.956931	AVG
B/PH/13 (Yam)	P5848 (221)	932	882	872	908	916	928	924	912	1	0.946352	0.935622	0.974249	0.982833	0.995708	0.991416	0.978541		0	-0.000823444	0.0137662	0.0118575	0.00895664	0.0103096	0.00791949	% Loss
Mock (PBS)	P5849 (218)	1036	1010	1016	1018	1016	1012	1014	1018	1	0.974903	0.980695	0.982625	0.980695	0.976834	0.978764	0.982625									Mock
Mock (PBS)	P5850 (223)	1048	1000	1026	1042	1030	1044	1046	1046	1	0.954198	0.979008	0.994275	0.982824	0.996183	0.998092	0.998092	0	0.0112233	0.0111113	0.0120304	0.00834419	0.0143947	0.0133781	0.0173538	STDEV
Mock (PBS)	P5851	810	778	776	782	800	784	798	814	1	0.960494	0.958025	0.965432	0.987654	0.967901	0.985185	1.00494	1	0.959633	0.974645	0.979732	0.979815	0.976187	0.982	0.987903	AVG
Mock (PBS)	P5852	940	892	922	918	910	906	908	908	1	0.948936	0.980851	0.976596	0.968085	0.96383	0.965957	0.965957		0	0.0150116	0.020099	0.0201817	0.0165541	0.0223667	0.0282702	% Loss
* 8665/191 (C00123333) failed to wake following pre-immune infection | * 5845 (C00135204) failed to wake following nasal wash
IBV Naïve Ferret Challenges
		Weights (grams)								Weights (% Original Weight)								% Original Weight Group Averages
Infection	ID #	Day 0	Day 1	Day 2	Day 3	Day 4	Day 5	Day 6	Day 7	Day 0	Day 1	Day 2	Day 3	Day 4	Day 5	Day 6	Day 7	Day 0	Day 1	Day 2	Day 3	Day 4	Day 5	Day 6	Day 7
B/PH/13-Yam	3941 (306)	874	874	872	856	868	874	858	868	1	1	0.997712	0.979405	0.993135	1	0.981693	0.993135									B/PH/13
B/PH/13-Yam	3942	718	682	668	668	676	662	650	658	1	1	0.979472	0.979472	0.991202	0.970674	0.953079	0.964809	0	0	0.0119723	0.0235125	0.0195257	0.0216242	0.0241439	0.01712	STDEV
B/PH/13-Yam	3943	730	716	704	680	688	688	702	686	1	1	0.98324	0.949721	0.960894	0.960894	0.980447	0.958101	1	1	0.991323	0.978974	0.988133	0.984109	0.981846	0.97597	AVG
B/PH/13-Yam	5207	832	822	826	828	828	826	832	812	1	1	1.00487	1.0073	1.0073	1.00487	1.01217	0.987835		0	-0.00867745	-0.0210257	-0.0118674	-0.0158914	-0.0181538	-0.0240301	% Loss
B/CO/17-Vic	5208	918	908	880	870	860	872	876	882	1	1	0.969163	0.95815	0.947137	0.960352	0.964758	0.971366									B/CO/17
B/CO/17-Vic	3944	682	664	638	636	630	612	608	632	1	1	0.960843	0.957831	0.948795	0.921687	0.915663	0.951807	0	0	0.0119215	0.00403527	0.00743878	0.0158033	0.0204067	0.0139895	STDEV
B/CO/17-Vic	3945	822	812	802	778	774	764	770	762	1	1	0.987685	0.958128	0.953202	0.940887	0.948276	0.938424	1	1	0.97458	0.960053	0.953204	0.940598	0.942646	0.952082	AVG
B/CO/17-Vic	3946	826	826	810	798	796	776	778	782	1	1	0.98063	0.966102	0.96368	0.939467	0.941889	0.946731		0	-0.0254198	-0.0399473	-0.0467965	-0.0594017	-0.0573538	-0.0479181	% Loss
